# Supplementary material for: Transcriptomic Analysis of Acclimation to Temperature and Light Stress in Saccharina latissima (Phaeophyceae)
Source: PLoS One. 2012 Aug 28;7(8):e44342. doi: 10.1371/journal.pone.0044342 (PMC3429442; doi:10.1371/journal.pone.0044342)
Supplement: Table S3 — Full list of genes contributing to the results of the KOBAS analyses. (XLS) [file pone.0044342.s003.xls]

## Sheet: Supplemental KEGG enrichments
2°C high PAR up-regulated
#Term	Database	Id	Sample number	Backgroud number	P-Value	Corrected P-Value	UniProt KB AC
Glycine, serine and threonine metabolism	KEGG PATHWAY	ko00260	15 / 177	26 / 1353	6.77398e-08	5.14822e-06	Q3M9G1|Q54EW1|B9JBA2|P52878|Q5EAD2|Q21890|Q8PT12|A5GFY8|B9JXV6|Q604P3|P49080|Q58424|O24174|Q9M5K3|Q91W43
Alanine, aspartate and glutamate metabolism	KEGG PATHWAY	ko00250	9 / 177	19 / 1353	0.000263537	0.00852473	Q9LV03|P51121|Q9C102|Q54MJ7|Q55F21|P31327|Q51342|P20054|O94313
Aminoacyl-tRNA biosynthesis	KEGG PATHWAY	ko00970	17 / 177	55 / 1353	0.000336502	0.00852473	A5GJT7|B4S9D5|O48593|Q817R6|Q54Y20|B2J384|B2RJG1|Q9L2H9|Q8YXE4|C4Z1I4|Q3AYC6|P52276|Q1RJZ5|Q3M629|Q54YD4|Q3M769|P36428
2°C low PAR up-regulated
#Term	Database	Id	Sample number	Backgroud number	P-Value	Corrected P-Value	UniProt KB AC
Glycine, serine and threonine metabolism	KEGG PATHWAY	ko00260	9 / 145	26 / 1353	1.73705e-05	0.000868525	Q3M9G1|Q54EW1|Q58424|O24174|P52878|A5GFY8|Q8PT12|Q9M5K3|Q91W43
17°C high PAR down-regulated
#Term	Database	Id	Sample number	Backgroud number	P-Value	Corrected P-Value	UniProt KB AC
Porphyrin and chlorophyll metabolism	KEGG PATHWAY	ko00860	17 / 211	26 / 1353	9.01194e-09	8.92182e-07	Q3MC76|Q9LR75|Q9AR38|A8G4E6|P72772|B7KKW4|Q2S1W0|Q8DJ05|Q93TL6|O50314|Q55087|Q9RFD5|Q8YM64|Q9FYC2|Q5W6H5|Q117I4|Q55467
Carbon fixation in photosynthetic organisms	KEGG PATHWAY	ko00710	15 / 211	26 / 1353	7.75288e-07	3.83768e-05	A2CDG7|P19824|P48494|P44756|A5UZW4|Q9ZU52|Q3ZXC5|Q9SBN4|A7H3B9|Q54MJ7|P25851|B1XNQ1|P48491|P96744|Q556J0
Glycolysis / Gluconeogenesis	KEGG PATHWAY	ko00010	17 / 211	36 / 1353	5.65466e-06	0.000186604	A2CDG7|P72740|Q54NE6|P48494|A5UZW4|Q9ZU52|Q3ZXC5|Q9SBN4|A7H3B9|Q9M076|P25851|B1XNQ1|P48491|P96744|Q54Z60|Q8VYN6|Q9FKG3
Collecting duct acid secretion	KEGG PATHWAY	ko04966	8 / 211	11 / 1353	3.34668e-05	0.000828304	Q9XGM1|Q9Z1G4|P04919|Q9HBG4|Q5R5V5|Q5TTG1|P54647|P54641
Nitrogen metabolism	KEGG PATHWAY	ko00910	12 / 211	24 / 1353	7.31946e-05	0.00143525	P22944|Q8C196|Q9LV03|P16081|P28337|O94350|Q9ZNZ7|P51121|Q0JKD0|Q9C102|P07756|P55038
Fructose and mannose metabolism	KEGG PATHWAY	ko00051	12 / 211	29 / 1353	0.000675603	0.00836059	P34948|Q1PSI9|A5UZW4|Q9ZU52|Q3ZXC5|P48494|Q9M076|P25851|P48491|P96744|Q8VYN6|Q9FKG3
17°C low PAR down-regulated
#Term	Database	Id	Sample number	Backgroud number	P-Value	Corrected P-Value	UniProt KB AC
Carbon fixation in photosynthetic organisms	KEGG PATHWAY	ko00710	8 / 88	26 / 1353	1.824e-05	0.00076608	P19824|P48494|Q9ZU52|Q9SBN4|A7H3B9|P48491|B1XNQ1|Q556J0
